# Supplementary material for: ER-to-Golgi Transport in HeLa Cells Displays High Resilience to Ca2+ and Energy Stresses
Source: Cells. 2020 Oct 17;9(10):2311. doi: 10.3390/cells9102311 (PMC7603030; doi:10.3390/cells9102311)
Supplement: Supplementary file 1 [file cells-09-02311-s001.zip]

Archive with 14 entries (12 files):
- Supplementary Figures Revised/
- Supplementary Figures Revised/SupplementaryFigure1.JPG
- Supplementary Figures Revised/SupplementaryFigure2.jpg
- Supplementary Figures Revised/SupplementaryFigure3.jpg
- Supplementary Figures Revised/SupplementaryFigure4.JPG
- Supplementary Figures Revised/SupplementaryFigure5.JPG
- Supplementary Figures Revised/SupplementaryFigure6.JPG
- Supplementary Figures Revised/SupplementaryFigure7.JPG
- Supplementary Figures Revised/SupplementaryFigure8.JPG
- Supplementary_Videos/
- Supplementary_Videos/SupplVideo1.avi
- Supplementary_Videos/SupplVideo2.avi
- Supplementary_Videos/SupplVideo3.avi
- Supplementary_Videos/SupplVideo4.avi
